# Supplementary material for: Ensemble Modeling of Shifts in the Suitable Distribution and Ecological Niche of the Alpine Tibetan Medicinal Herb Corydalis hendersonii Hemsl. Under Climate Change and Human Activity
Source: Ecol Evol. 2026 Jun 11;16(6):e73861. doi: 10.1002/ece3.73861 (PMC13260866; doi:10.1002/ece3.73861)
Supplement: Supplementary file 2 — Table S1: Area of each suitability category (×104 km2). Table S2: Distribution of habitat suitability simulation across provinces. Table S3: Changes in area suitability during different pathways and periods (km2). [file ECE3-16-e73861-s001.xlsx]

## Sheet: Table S1
Table S1. Area of each suitability category (×104 km2)
Climate Scenarios	Low suitablity	Medium suitablity	High suitablity	Total suitable projected area
current	71.1674	32.4748	19.5754	123.218
ssp126_2050	70.617	38.862	21.4298	130.909
ssp126_2070	70.8827	38.4097	19.9534	129.246
ssp126_2090	70.4393	43.3004	21.2718	135.012
ssp585_2050	76.8316	44.7998	18.4184	140.05
ssp585_2070	74.8544	43.3402	19.1706	137.365
ssp585_2090	86.2281	37.4981	19.6388	143.365
NOHF	72.4578	32.2327	17.6004	122.291

## Sheet: Table S2
Table S2. Distribution of habitat suitability simulation across provinces
Climate Scenarios	Suitabilty level	Area Occupied by Each Suitability Class (km2)
		Anhui	Beijing	Fujian	Gansu	Guangdong	Guangxi Zhuang	Guizhou	Hainan	Hebei	Henan	Heilongjiang	Hubei	Hunan	Jilin	Jiangsu	Jiangxi	Liaoning	Inner Mongolia	Ningxia	Qinghai	Shandong	Shanxi	Shaanxi	Shanghai	Sichuan	Taiwan	Tianjin	Xizang	Hong Kong	Xinjiang	Yunnan	Zhejiang	Chongqing	Macao
current	low	0	0	0	0.0205829	0	0	0	0	0	0	0	0	0	0	0	0	0	0	0	9.40007	0	0	0	0	5.08601	0	0	48.6658	0	6.34889	1.64607	0	0	0
current	mid	0	0	0	0.00284788	0	0	0	0	0	0	0	0	0	0	0	0	0	0	0	5.0815	0	0	0	0	0.512664	0	0	24.6682	0	2.17218	0.0374567	0	0	0
current	hight	0	0	0	0	0	0	0	0	0	0	0	0	0	0	0	0	0	0	0	0.267288	0	0	0	0	0.0112844	0	0	18.861	0	0.43588	0	0	0	0
ssp126_2050	low	0	0	0	0.0427766	0	0	0	0	0	0	0	0	0	0	0	0	0	0	0	9.39226	0	0	0	0	4.76579	0	0	44.1373	0	10.0123	2.2666	0	0	0
ssp126_2050	mid	0	0	0	0.00347222	0	0	0	0	0	0	0	0	0	0	0	0	0	0	0	4.51358	0	0	0	0	0.627853	0	0	30.3337	0	3.29074	0.0926607	0	0	0
ssp126_2050	hight	0	0	0	0	0	0	0	0	0	0	0	0	0	0	0	0	0	0	0	0.344275	0	0	0	0	0.0137096	0	0	20.4906	0	0.581211	0	0	0	0
ssp126_2070	low	0	0	0	0.0392372	0	0	0	0	0	0	0	0	0	0	0	0	0	0	0	9.36563	0	0	0	0	4.76367	0	0	45.3604	0	9.53412	1.81968	0	0	0
ssp126_2070	mid	0	0	0	0.00347222	0	0	0	0	0	0	0	0	0	0	0	0	0	0	0	5.17351	0	0	0	0	0.551939	0	0	29.4423	0	3.1874	0.0510469	0	0	0
ssp126_2070	hight	0	0	0	0	0	0	0	0	0	0	0	0	0	0	0	0	0	0	0	0.356678	0	0	0	0	0.0116053	0	0	18.6864	0	0.898736	0	0	0	0
ssp126_2090	low	0	0	0	0.0334607	0	0	0	0	0	0	0	0	0	0	0	0	0	0	0	9.64589	0	0	0	0	5.28368	0	0	43.2211	0	10.5925	1.66266	0	0	0
ssp126_2090	mid	0	0	0	0.00173611	0	0	0	0	0	0	0	0	0	0	0	0	0	0	0	6.21708	0	0	0	0	0.645323	0	0	33.3063	0	3.08756	0.0424645	0	0	0
ssp126_2090	hight	0	0	0	0	0	0	0	0	0	0	0	0	0	0	0	0	0	0	0	0.611245	0	0	0	0	0.0110085	0	0	20.0682	0	0.581339	0	0	0	0
ssp585_2050	low	0	0	0	0.0602446	0	0	0	0	0	0	0	0	0	0	0	0	0	0.0158493	0	10.5562	0	0	0	0	6.0479	0	0	45.8956	0	12.0747	2.18113	0	0	0
ssp585_2050	mid	0	0	0	0.00410657	0	0	0	0	0	0	0	0	0	0	0	0	0	0	0	5.7302	0	0	0	0	0.938403	0	0	34.8758	0	3.16638	0.0849231	0	0	0
ssp585_2050	hight	0	0	0	0	0	0	0	0	0	0	0	0	0	0	0	0	0	0	0	0.377859	0	0	0	0	0.0115671	0	0	17.3292	0	0.699798	0	0	0	0
ssp585_2070	low	0	0	0	0.131474	0	0	0	0	0.00475473	0	0	0	0	0	0	0	0	0.0646598	0.00572877	10.5743	0	0.0272862	0.00118867	0	5.13738	0	0	41.2439	0	15.6499	2.0137	0	0	0
ssp585_2070	mid	0	0	0	0.00222354	0	0	0	0	0	0	0	0	0	0	0	0	0	0	0	3.3775	0	0	0	0	0.856071	0	0	34.4313	0	4.603	0.0701188	0	0	0
ssp585_2070	hight	0	0	0	0	0	0	0	0	0	0	0	0	0	0	0	0	0	0	0	0.0870058	0	0	0	0	0.041555	0	0	18.3355	0	0.706587	0	0	0	0
ssp585_2090	low	0	0	0	0.211218	0	0	0	0	0	0	0	0	0	0	0	0	0	0.121144	0.00755591	11.6353	0	0.0599555	0.00118867	0	7.34084	0	0	46.4622	0	17.458	2.93069	0	0	0
ssp585_2090	mid	0	0	0	0.00284788	0	0	0	0	0	0	0	0	0	0	0	0	0	0	0	2.60478	0	0	0	0	1.15253	0	0	30.4163	0	3.26608	0.0556158	0	0	0
ssp585_2090	hight	0	0	0	0	0	0	0	0	0	0	0	0	0	0	0	0	0	0	0	0.0480261	0	0	0	0	0.0248348	0	0	19.0675	0	0.498449	0	0	0	0
Note: The bolded content indicates the province with the largest suitable area under the current scenario

## Sheet: Table S3
Table S3. Changes in area suitability during different pathways and periods (km2)
Change Type	Climate Scenarios
	SSP126-2050	SSP126-2070	SSP126-2090	SSP585-2050	SSP585-2070	SSP585-2090	No hfp
Gain	6591	5658	7690	10174	11728	14265	9362
Stable	2279	2339	993	708	3791	2990	12224
Loss	68962	68901	70282	70541	67424	68234	58828
